# Supplementary material for: Machine Learning Predictions and Identifying Key Predictors for Safer Intubation: A Study on Video Laryngoscopy Views
Source: J Pers Med. 2024 Aug 25;14(9):902. doi: 10.3390/jpm14090902 (PMC11433239; doi:10.3390/jpm14090902)
Supplement: Supplementary file 1 [file jpm-14-00902-s001.zip]

Archive with 1 entries (1 files):
- jpm-3116296-supplementary.pdf
